# Supplementary material for: Semi-quantitative detection of pseudouridine modifications and type I/II hypermodifications in human mRNAs using direct long-read sequencing
Source: Nat Commun. 2023 Jan 19;14:334. doi: 10.1038/s41467-023-35858-w (PMC9852470; doi:10.1038/s41467-023-35858-w)
Supplement: Supplementary file 9 — Supplementary Data 7 [file 41467_2023_35858_MOESM9_ESM.xlsx]

## Sheet: Synthetic oligo 
Oligo name	Sequence
MRPS14_15mer_RNA	/5Phos/cuuggacΨuaacaaa
MRPS14_Left_Arm_DNA	TAATACGACTCACTATAGGGTCACTATGTAGACTGGAGAATGTGGCGCGATGTGAAGAGACGAAAAATGGCCTATGAATACGCAGATGAGAGGCTACGTATTAATTCACTCAGGAAGAATACCATTTTGCCAAAAATTCTTCAGGATGTGGCTGATGAAGAAATTGCTGCCCTCCCCCGGGATAGCTGTCCTGTTAGAATCAGAAATCGGTGTGTTATGACGTCCCGTCCGCGTGGTGTGAAGCGGCGCTGGAGGCTTAGTCGTATAGTCTTCCGTCACTTAGCTGACCATGGGCAACTTTCTGGGATCCAGCGAGCGACATGGTAAatgagctccagaacctattgagcttgcagggaagccaagcttgcagttccagcaagcaaagattttttttaa…
MRPS14_Right_Arm_DNA	TAATACGACTCACTATAGGGcatactgttcccatacatagtacaCCATGTTGTAtaataaatattttctgtgaatgttttttataccctccttttaagtttaatcttttagtaacatataggggtttttgtattaagagcattatttcataaaatgctatcttatacataatccaactaattgacatgtagctcatgtatggcagtttgtaatcctggactagctttgctgacctgcagagctccccttaactattattgttagataaacagattggatagcaaggctgctgttctggattatctaatgctccacttcttcttgtgatggctgaacaaaagaaccactaagtgttttcttgtccatccttaagggactttaaaacaaattatgcctctt…
MRPS14_Splint_BioTEG	AACAGTATGCCCTTTGTTAAGTCCAAGAGAAAAGATAAT/3BioTEG/
MRPS14_Left_Affinity_Primer	AATAGGTTCTGGAGCTCATTTACCA/3BioTEG/
MRPS14_Right_Affinity_Primer	5’- CAGCCTTGCTATCCAATCTGTTTAT/3BioTEG-3’
MRPS14_Full_Length_DNA	TAATACGACTCACTATAGGGTCACTATGTAGACTGGAGAATGTGGCGCGATGTGAAGAGACGAAAAATGGCCTATGAATACGCAGATGAGAGGCTACGTATTAATTCACTCAGGAAGAATACCATTTTGCCAAAAATTCTTCAGGATGTGGCTGATGAAGAAATTGCTGCCCTCCCCCGGGATAGCTGTCCTGTTAGAATCAGAAATCGGTGTGTTATGACGTCCCGTCCGCGTGGTGTGAAGCGGCGCTGGAGGCTTAGTCGTATAGTCTTCCGTCACTTAGCTGACCATGGGCAACTTTCTGGGATCCAGCGAGCGACATGGTAAatgagctccagaacctattgagcttgcagggaagccaagcttgcagttccagcaagcaaagattttttttaa…
PRPSAP1_15mer_RNA	/5Phos/gcccggaΨugauggg
PRPSAP1_Left_Arm_DNA	TAATACGACTCACTATAGGGTGATGATGGCCAAAGAGAAGCCACCGATAACTGTAGTTGGAGATGTTGGAGGCCGCATCGCAATCATCGTGGATGACATTATTGACGATGTGGAGAGTTTTGTTGCTGCCGCGGAGATCCTGAAAGAGAGAGGCGCCTATAAGATCTATGTTATGGCCACCCACGGCATCCTGTCTGCAGAGGCCCCTCGCCTGATTGAGGAGTCCTCCGTAGACGAGGTGGTGGTGACGAATACTGTCCCTCATGAGGTTCAGAAGCTGCAATGTCCCAAGATAAAGACTGTGGATATCAGTTTGATTCTTTCTGAAGCCATTCGGAGAATCCACAATGGAGAGTCCATGGCCTACCTTTTCCGAAACATCACTGTGGATGACTAGct…
PRPSAP1_Right_Arm_DNA	TAATACGACTCACTATAGGGgaggagggattaaaagagtcaggaCCATGTTGTAgctaatggataaatatcataacatggccttacatgtctgctgtcatcagccctgttccttaaaagttctagctgctttcttaaaaataatctgaaaatcttattgatactaaagaggagttaaaggcacataaagtcttaactctataatgttcatttagttgtttcagctccagggaaatggaggtattgatgttgaacctggttagggaagctgagcgcctgtggccctattactatccagttggcctctcccaaatcaacttcaagtcttttatagagaatcgtatttttctttcagaaattgttatgcctacagccattgaaaaatgaagcattcatgttg…
PRPSAP1_Splint_BioTEG	TCCCTCCTCCCCCCCATCAATCCGGGCAAAAGAAGATAT/3BioTEG/
PRPSAP1_Left_Affinity_Primer	TCCACAGTCTTTATCTTGGGACATT/3BioTEG/
PRPSAP1_Right_Affinity_Primer	TAGAACTTTTAAGGAACAGGGCTGA/3BioTEG/
PRPSAP1_Full_Length_DNA	TAATACGACTCACTATAGGGTGATGATGGCCAAAGAGAAGCCACCGATAACTGTAGTTGGAGATGTTGGAGGCCGCATCGCAATCATCGTGGATGACATTATTGACGATGTGGAGAGTTTTGTTGCTGCCGCGGAGATCCTGAAAGAGAGAGGCGCCTATAAGATCTATGTTATGGCCACCCACGGCATCCTGTCTGCAGAGGCCCCTCGCCTGATTGAGGAGTCCTCCGTAGACGAGGTGGTGGTGACGAATACTGTCCCTCATGAGGTTCAGAAGCTGCAATGTCCCAAGATAAAGACTGTGGATATCAGTTTGATTCTTTCTGAAGCCATTCGGAGAATCCACAATGGAGAGTCCATGGCCTACCTTTTCCGAAACATCACTGTGGATGACTAGct…
PSMB2_15mer_RNA	/5Phos/UCAGUGUΨCGAAUCA
PSMB2_Left_Arm_DNA	TAATACGACTCACTATAGGGCTATGTTCTTGTCGCCTCCGACCGGGTGGCCGCCAGCAATATTGTCCAGATGAAGGACGATCATGACAAGATGTTTAAGATGAGTGAAAAGATATTACTCCTGTGTGTTGGAGAGGCTGGAGACACTGTACAGTTTGCAGAATATATTCAGAAAAACGTGCAACTTTATAAGATGCGAAATGGATATGAATTGTCTCCCACGGCAGCAGCTAACTTCACACGCCGAAACCTGGCTGACTGTCTTCGGAGTCGGACCCCATATCATGTGAACCTCCTCCTGGCTGGCTATGATGAGCATGAAGGGCCAGCGCTGTATTACATGGACTACCTGGCAGCCTTGGCCAAGGCCCCTTTTGCAGCCCACGGCTATGGTGCCTTC…
PSMB2_Right_Arm_DNA	TAATACGACTCACTATAGGGTTGACAAAAATGGCATCCATGACCCCATGTTGTATTCCTTCCCCAAACAGGGCTCCTAAcatcatgtcctccctcccacttgccagggaacttttttttgatgggctcctttatttttttctactcttttcaggcgcactcttgataaatggttaattcagaataaaggtgactatggatataattgagccctctggtccaggtctcagtttacctaatattacctcagaaaggatatggagggaagatgatctttttgccaggtctgacttttcttcctgctccgccctccattaacgctcagtaccctttagcagctgacggccccacgttctactccatgcttggcttcctttccaactagctctttcatatattt…
PSMB2_Splint_BioTEG	TTTTGTCAACCCTGATTCGAACACTGAAGGTTGGCAGAT/3BioTEG/
PSMB2_Left_Affinity_Primer	GTGAGATAGTCGGTGTGTAGTATCG/3BioTEG/
PSMB2_Right_Affinity_Primer	GACCAGAGGGCTCAATTATATCCAT/3BioTEG/
PSMB2_Full_Length_DNA	TAATACGACTCACTATAGGGCTATGTTCTTGTCGCCTCCGACCGGGTGGCCGCCAGCAATATTGTCCAGATGAAGGACGATCATGACAAGATGTTTAAGATGAGTGAAAAGATATTACTCCTGTGTGTTGGAGAGGCTGGAGACACTGTACAGTTTGCAGAATATATTCAGAAAAACGTGCAACTTTATAAGATGCGAAATGGATATGAATTGTCTCCCACGGCAGCAGCTAACTTCACACGCCGAAACCTGGCTGACTGTCTTCGGAGTCGGACCCCATATCATGTGAACCTCCTCCTGGCTGGCTATGATGAGCATGAAGGGCCAGCGCTGTATTACATGGACTACCTGGCAGCCTTGGCCAAGGCCCCTTTTGCAGCCCACGGCTATGGTGCCTTC…
MCM5_15mer_RNA	/5Phos/cuggcugΨaguagcg
MCM5_Left_Arm_DNA	TAATACGACTCACTATAGGGTGCGCATCGCGGAAGCCCTCAGCAAGATGAAGCTGCAGCCCTTCGCCACAGAGGCAGATGTGGAGGAGGCCCTGCGGCTCTTCCAAGTGTCCACGTTGGATGCTGCCTTGTCCGGTACCCTGTCAGGGGTGGAGGGCTTCACCAGCCAGGAGGACCAGGAGATGCTGAGCCGCATCGAGAAGCAGCTCAAGCGCCGCTTTGCCATTGGCTCCCAGGTGTCTGAGCACAGCATCATCAAGGACTTCACCAAGCAGAAATACCCGGAGCACGCCATCCACAAGGTGCTGCAGCTCATGCTGCGGCGCGGCGAGATCCAGCATCGCATGCAGCGCAAGGTTCTCTACCGCCTCAAGTGAgtcgcgccgcctcactggactca…
MCM5_Right_Arm_DNA	TAATACGACTCACTATAGGGtgctgcctctgggcgcccgcctctCCATGTTGTAtgggaagtgtgcttttggcatccgttaataataaagccacggtgtgttcaggtatctgtgggtttgtgcactcggtgacctgtcacctccatcgtgccctcatggcagggtaagtgtgagggaacagggtctggaggcagactggccagggtttctgacttggatctgccactcagacttctgggtaagtcacgtgacttgagtgctccggtttcttcatctgtttagcggggctcataaagccactcccttgatgctgggaatccagtgagaccagggagtggggaagcgcttctcaaagtgtgtgattttgatccgcctcacctgttccccagtaacttattg…
MCM5_Splint_BioTEG	GAGGCAGCACCCGGACACTACAGCTCCTTCCTCTGGGGC/3BioTEG/
MCM5_Left_Affinity_Primer	GTATTTCTGCTTGGTGAAGTCCTTG/3BioTEG/
MCM5_Right_Affinity_Primer	ctgagtggcagatccaagtcagaaa/3BioTEG/
MCM5_Full_Length_DNA	TAATACGACTCACTATAGGGTGCGCATCGCGGAAGCCCTCAGCAAGATGAAGCTGCAGCCCTTCGCCACAGAGGCAGATGTGGAGGAGGCCCTGCGGCTCTTCCAAGTGTCCACGTTGGATGCTGCCTTGTCCGGTACCCTGTCAGGGGTGGAGGGCTTCACCAGCCAGGAGGACCAGGAGATGCTGAGCCGCATCGAGAAGCAGCTCAAGCGCCGCTTTGCCATTGGCTCCCAGGTGTCTGAGCACAGCATCATCAAGGACTTCACCAAGCAGAAATACCCGGAGCACGCCATCCACAAGGTGCTGCAGCTCATGCTGCGGCGCGGCGAGATCCAGCATCGCATGCAGCGCAAGGTTCTCTACCGCCTCAAGTGAgtcgcgccgcctcactggactca…

## Sheet: Genomic Sequencing
Oligo name	Sequence
IDI1_PseudoU_F_Primer	acaactgcagatggggaagc
IDI1_PseudoU_R_Primer	gactgtttcaaagcagcacC
MCM5_PseudoU_F_Primer	ccatgtgctcccacagAAATAC
MCM5_PseudoU_R_Primer	GAGCCCCGCTAAACAGATGA
PABPC4_PseudoU_F_Primer	ATGAATGGACGCATTGTGGG
PABPC4_PseudoU_R_Primer	cccaagagctgtgaccaaaca
PARP4_PseudoU_F_Primer	aggcacagtttgagatgcaga
PARP4_PseudoU_R_Primer	gctgtcacctgcaaacaaattc
PSMB2_PseudoU_F_Primer	tgtttgggtaccctctaccac
PSMB2_PseudoU_R_Primer	AGGACATGATGTTAGGAGCCC
CALR_SNP_Forward_Primer	CTTGCCTCTGTCCCCTTCTC
CALR_SNP_Reverse_Primer	CAGTGTGAGCCAATCTGGGA
REX1BD_SNP_Forward_Primer	GGTTTGATGCGGAATCTGCC
REX1BD_SNP_Reverse_Primer	GTGGGAGGTGTCTGGAACTG
VDAC2_SNP_Forward_Primer	gacccacttgagctgtggtt
VDAC2_SNP_Reverse_Primer	AGCTGCAATGCCAAAACGAG
